# Supplementary material for: Highly Magnetized Encoded Hydrogel Microparticles with Enhanced Rinsing Capabilities for Efficient microRNA Detection
Source: Biomedicines. 2021 Jul 20;9(7):848. doi: 10.3390/biomedicines9070848 (PMC8301431; doi:10.3390/biomedicines9070848)
Supplement: Supplementary file 1 [file biomedicines-09-00848-s001.zip]

Archive with 1 entries (1 files):
- biomedicines-1291035-sm final.pdf
